# Supplementary material for: Colistin Dependency among Colistin-Heteroresistant Acinetobacter baumannii Isolates
Source: Microorganisms. 2021 Dec 28;10(1):58. doi: 10.3390/microorganisms10010058 (PMC8780235; doi:10.3390/microorganisms10010058)
Supplement: Supplementary file 1 [file microorganisms-10-00058-s001.zip]

Archive with 1 entries (1 files):
- microorganisms-1487642-supplementary.pdf
